# Supplementary material for: Antibody Conjugated PLGA Nanocarriers and Superparmagnetic Nanoparticles for Targeted Delivery of Oxaliplatin to Cells from Colorectal Carcinoma
Source: Int J Mol Sci. 2022 Jan 21;23(3):1200. doi: 10.3390/ijms23031200 (PMC8835878; doi:10.3390/ijms23031200)
Supplement: Supplementary file 1 [file ijms-23-01200-s001.zip]

Archive with 1 entries (1 files):
- ijms-1503617-supplementary.pdf
